# Supplementary material for: The NE/AAT/CBG axis regulates adipose tissue glucocorticoid exposure
Source: Nat Commun. 2025 Jan 9;16:545. doi: 10.1038/s41467-024-55693-x (PMC11718191; doi:10.1038/s41467-024-55693-x)
Supplement: Supplementary file 4 — Source Data [file 41467_2024_55693_MOESM4_ESM.xlsx]

## Sheet: Figure 1
Abbreviations: CBG = corticosteroid binding globulin; BCA = binding capacity; AAT = alpha-1 anti-trypsin; NE = neutrophil elastase; GR = glucocorticoid receptor
Figure 1A
		NE activity (OD at 410nm with blank subtracted)
	Group ID	Biological Replicate 1	Biological Replicate 2	Biological Replicate 3	Biological Replicate 4
	Control	0.045825	0.041385	0.048325	0.051425
	Vehicle	0.380325	0.391425	0.413325	0.453625
	AAT: 33μM	0.268125	0.271625	0.282125	0.341925
	AAT: 66μM	0.140525	0.136425	0.171125	0.164025
	AAT: 100μM	0.060425	0.057125	0.057825	0.058625
Figure 1B
		Mouse CBG BCA (nM)
	Group ID	Biological Replicate 1	Biological Replicate 2	Biological Replicate 3	Biological Replicate 4
	Vehicle	136.18	112.98	134.16	151.64
	NE	0	0	0	0
	AAT	108.69	123.43	88.12	142.82
Figure 1C
		Human CBG BCA (nM)
	Group ID	Biological Replicate 1	Biological Replicate 2	Biological Replicate 3	Biological Replicate 4
	Vehicle	192.91	206.66	221.22	276.54
	NE	0	4	22.4	0
	AAT	188.91	201.06	189.33	174.59
Figure 1D
		Mouse Free Corticosterone (Fold change to Vehicle)
	Group ID	Biological Replicate 1	Biological Replicate 2	Biological Replicate 3	Biological Replicate 4
	Vehicle	0.898057	1.00548	1.06767	1.0288
	NE	1.4083	1.35777	1.26926	1.30212
	AAT	1.06007	1.09541	1.11307	1.06007
Figure 1E
		Human Free Cortisol (Fold change to Vehicle)
	Group ID	Biological Replicate 1	Biological Replicate 2	Biological Replicate 3	Biological Replicate 4
	Vehicle	0.98596	1.02806	1.01861	0.967364
	NE	1.29306	1.41163	1.38951	1.12572
	AAT	0.921539	1.00924	0.980137	0.927091
Figure 1F
		Luciferase activity (Fold change to -GR Vehicle)
	Group ID	Biological Replicate 1	Biological Replicate 2	Biological Replicate 3	Biological Replicate 4
	-GR (Vehicle)	1.69978	1.04653	0.405516	0.848174
	-GR (NE)	0.88083	0.924329	0.555491	0.466087
	+GR (Vehicle)	31.8337	41.4058	6.83248	8.98032
	+GR (NE)	82.4799	67.9449	21.1411	17.8007

## Sheet: Figure 2
Abbreviations: BW = body weight; HFD = high-fat diet; gWAT = gonadal white adipose tissue; sWAT = subcutaneous white adipose tissue; BAT = brown adipose tissue; Quad = quadricep; AAT = alpha-1 anti-trypsin; NE = neutrophil elastase; AUC = area under curve; HOMA-IR = Homeostatic Model Assessment of Insulin Resistance
Figure 2A,C
				Body weight (Week HFD; g)
	Mouse ID	Sex	Elane GT	0	1	2	3	4	5	6	7	8	BW (Cull)	% Weight Gain
	1185	M	+/+	20.9	24	25.8	28.1	32.4	32.2	35.9	37.7	40.9	39.2	87.5598
	1198	M	+/+	24	25.9	26.9	27.9	29.3	29.3	33.7	32.5	35.7	36	50
	1199	M	+/+	24.1	26.1	27.3	28.7	31	33.6	37.2	36.5	38.1	34.8	44.3983
	1205	M	+/+	23.2	26.7	27.9	29.1	31.5	34.1	37.3	37.8	41.9	44	89.6552
	1210	M	+/+	25.1	26.4	28.4	29.8	31.3	34.3	37	37.2	40.1	43	71.3147
	1233	M	+/+	26.2	28.1	29.4	29.2	30.4	33.1	34.1	36.5	37.6	36.8	40.458
	1234	M	+/+	25.5	27.6	29.6	30.5	32.4	35	36.3	40	41.3	37.3	46.2745
	1184	M	-/-	21.1	24.5	25.2	26.6	27.8	28.2	30.1	31.8	32.7	32	51.6588
	1207	M	-/-	20.2	21.7	23.1	24.1	24.5	26	27.7	27.5	29.7	31.4	55.4455
	1208	M	-/-	25.4	26.6	28.2	29.8	31.7	34.3	36.4	27.3	40	40	57.4803
	1209	M	-/-	25.6	28.8	30.9	32.1	33.1	35.8	37.2	37.6	39	40	56.25
	1235	M	-/-	22.1	25.1	26.4	27.1	28.1	29.9	31.3	33.1	33.3	33.8	52.9412
	1243	M	-/-	24.3	26.5	27.5	28.2	29.4	31	31.5	34.1	34.8	35.2	44.856
	1245	M	-/-	22.5	24.6	25.4	25.8	27.4	29	29.8	31.9	32.7	32.9	46.2222
	1218	F	+/+	18.8	19.4	19.5	20.8	21.6	22.1	25.1	24	25.4	31.8	69.1489
	1226	F	+/+	17.9	18.4	18.1	19.2	19.7	20.6	20.5	20.9	20.7	20.5	14.5251
	1231	F	+/+	19.4	20	20.5	20.8	23.2	21.1	21.5	25.1	28.1	26.5	36.5979
	1240	F	+/+	19.6	22.1	26	24.6	27.2	30.8	30.9	31.7	33.9	36.5	86.2245
	1246	F	+/+	19.2	21.3	21.8	25.6	22.2	24.4	21.6	29.4	31.3	34.3	78.6458
	1221	F	-/-	19.1	18.9	19.6	21.4	20.2	21.8	22.9	24.2	23.6	25.7	34.555
	1225	F	-/-	19.9	22.7	22.6	22.9	23.1	24.9	26	28.1	29.3	30.3	52.2613
	1229	F	-/-	20	19.5	21.6	19.9	20.6	22.2	25.1	22.6	24.2	29.6	48
	1230	F	-/-	18.3	19	19.4	20.9	21.1	23.1	21	22.7	24.8	24.8	35.5191
	1232	F	-/-	17.5	18.8	19	19.5	20.5	21.4	23.4	26	26	30.1	72
	1238	F	-/-	17.3	17.9	18.2	18.3	18.5	18.6	19.3	20.5	20.6	22.2	28.3237
	1248	F	-/-	20.6	21.4	22	22.2	23.9	25.5	26.9	26.3	25.4	28.4	37.8641
	1249	F	-/-	19.3	20.1	21.8	22.3	22	23.7	24	27.8	25	27.9	44.5596
	1250	F	-/-	18.3	18.2	18.7	20	22.1	20.8	21.6	23.5	24.1	25.1	37.1585
Figure 2B,D, Figure 3E
					Tissue weights								Tissue weight (% body weight)
	Mouse ID	Sex	Elane GT	BW (Cull)	sWAT	gWAT	Liver	BAT	Spleen	Kidney	Quad		sWAT	eWAT	Liver	BAT	Spleen	Kidney	Quad
	1185	M	+/+	39.2	1.907	2.62	1.157	0.229	0.067	0.163	0.16		4.8648	6.68367	2.95153	0.584184	0.170918	0.415816	0.408163
	1198	M	+/+	36	0.781	1.949	1.302	0.225	0.089	0.167	0.145		2.16944	5.41389	3.61667	0.625	0.247222	0.463889	0.402778
	1199	M	+/+	34.8	1.458	2.448	1.318	0.259	0.083	0.174	0.14		4.18966	7.03448	3.78736	0.744253	0.238506	0.5	0.402299
	1205	M	+/+	44	1.925	2.334	1.52	0.24	0.086	0.176	0.192		4.375	5.30455	3.45455	0.545455	0.195455	0.4	0.436364
	1210	M	+/+	43	1.45	2.572	1.528	0.324	0.101	0.168	0.196		3.37209	5.9814	3.55349	0.753488	0.234884	0.390698	0.455814
	1233	M	+/+	36.8	1.142	1.764	1.677	0.126	0.127	0.223	0.213		3.10326	4.79348	4.55707	0.342391	0.345109	0.605978	0.578804
	1234	M	+/+	37.3	1.277	2.095	1.698	0.08	0.196	0.191	0.185		3.42359	5.61662	4.55228	0.214477	0.525469	0.512064	0.495979
	1184	M	-/-	32	0.842	1.345	1.069	0.153	0.062	0.204	0.169		2.63125	4.20312	3.34062	0.478125	0.19375	0.6375	0.528125
	1207	M	-/-	31.4	1.144	1.564	0.967	0.16	0.068	0.154	0.154		3.64331	4.98089	3.07962	0.509554	0.216561	0.490446	0.490446
	1208	M	-/-	40	1.306	2.305	1.175	0.254	0.129	0.183	0.202		3.265	5.7625	2.9375	0.635	0.3225	0.4575	0.505
	1209	M	-/-	40	1.456	2.039	1.236	0.226	0.17	0.174	0.182		3.64	5.0975	3.09	0.565	0.425	0.435	0.455
	1235	M	-/-	33.8	1.068	1.612	0.99	0.145	0.069	0.17	0.113		3.15976	4.76923	2.92899	0.428994	0.204142	0.502959	0.33432
	1243	M	-/-	35.2	0.956	1.562	1.313	0.143	0.117	0.215	0.175		2.71591	4.4375	3.73011	0.40625	0.332386	0.610795	0.497159
	1245	M	-/-	32.9	1.064	1.179	1.02	0.108	0.058	0.16	0.148		3.23404	3.58359	3.1003	0.328267	0.176292	0.486322	0.449848
	1218	F	+/+	31.8	1.318	1.592	1.072	0.164	0.103	0.142	0.145		4.14465	5.00629	3.37107	0.515723	0.323899	0.446541	0.455975
	1226	F	+/+	20.5	0.234	0.246	0.826	0.053	0.111	0.13	0.131		1.14146	1.2	4.02927	0.258537	0.541463	0.634146	0.639024
	1231	F	+/+	26.5	0.607	0.85	0.961	0.101	0.087	0.126	0.098		2.29057	3.20755	3.62642	0.381132	0.328302	0.475472	0.369811
	1240	F	+/+	36.5	1.487	2.009	1.244	0.105	0.109	0.154	0.165		4.07397	5.50411	3.40822	0.287671	0.29863	0.421918	0.452055
	1246	F	+/+	34.3	1.406	1.892	0.902	0.14	0.08	0.13	0.137		4.09913	5.51603	2.62974	0.408163	0.233236	0.379009	0.399417
	1221	F	-/-	25.7	0.71	0.598	0.822	0.08	0.199	0.118	0.136		2.76265	2.32685	3.19844	0.311284	0.774319	0.459144	0.529183
	1225	F	-/-	30.3	1.233	1.592	0.894	0.111	0.096	0.13	0.13		4.06931	5.25413	2.9505	0.366337	0.316832	0.429043	0.429043
	1229	F	-/-	29.6	0.847	0.987	0.912	0.142	0.108	0.121	0.141		2.86149	3.33446	3.08108	0.47973	0.364865	0.408784	0.476351
	1230	F	-/-	24.8	0.748	0.87	0.697	0.084	0.09	0.115	0.147		3.01613	3.50806	2.81048	0.33871	0.362903	0.46371	0.592742
	1232	F	-/-	30.1	0.956	1.64	0.72	0.115	0.074	0.135	0.111		3.17608	5.4485	2.39203	0.38206	0.245847	0.448505	0.368771
	1238	F	-/-	22.2	0.438	0.533	0.832	0.065	0.088	0.13	0.132		1.97297	2.4009	3.74775	0.292793	0.396396	0.585586	0.594595
	1248	F	-/-	28.4	0.704	0.98	1.035	0.117	0.086	0.147	0.138		2.47887	3.4507	3.64437	0.411972	0.302817	0.517606	0.485915
	1249	F	-/-	27.9	0.73	1.047	0.913	0.115	0.102	0.134	0.131		2.61649	3.75269	3.2724	0.412186	0.365591	0.480287	0.469534
	1250	F	-/-	25.1	0.505	0.715	1.037	0.08	0.094	0.128	0.099		2.01195	2.84861	4.13147	0.318725	0.374502	0.50996	0.394422
Figure 2E-H
				Blood glucose (Time post glucose; mg/dL)
	Mouse ID	Sex	Elane GT	0	15	30	45	90	AUC
	1185	M	+/+	187.2	415.8	446.4	466.2	340.2	399.756
	1198	M	+/+	120.6	419.4	432	374.4	232.2	445.911
	1199	M	+/+	133.2	414	421.2	428.4	302.4	368.7
	1205	M	+/+	181.8	504	583.2	594	592.2	542.4
	1210	M	+/+	221.4	588.6	594	585	466.2	527.1
	1233	M	+/+	140.4	489.6	594	450	257.4	406.656
	1234	M	+/+	219.6	568.8	550.8	574.2	498.6	520.956
	1184	M	-/-	163.8	279	405	392.4	367.2	350.256
	1207	M	-/-	151.2	430.2	338.4	302.4	158.4	281.1
	1208	M	-/-	187.2	322.2	392.4	379.8	237.6	320.7
	1209	M	-/-	127.8	392.4	385.2	388.8	223.2	325.656
	1235	M	-/-	180	322.2	442.8	457.2	358.2	384.456
	1243	M	-/-	149.4	453.6	394.2	322.2	210.6	313.8
	1245	M	-/-	104.4	329.4	349.2	280.8	207	378.267
	1231	F	+/+	147.6	336.6	311.4	257.4	196.2	255.156
	1240	F	+/+	214.2	367.2	311.4	255.6	226.8	272.856
	1246	F	+/+	167.4	358.2	297	284.4	214.2	271.5
	1257	F	+/+	158.4	374.4	295.2	232.2	178.2	246.756
	1278	F	+/+	162	410.4	329.4	392.4	253.8	331.056
	1229	F	-/-	140.4	349.2	336.6	313.2	189	277.656
	1230	F	-/-	133.2	331.2	239.4	207	149.4	212.556
	1232	F	-/-	154.8	369	250.2	241.2	172.8	239.7
	1238	F	-/-	126	358.2	273.6	239.4	210.6	248.256
	1248	F	-/-	167.4	334.8	342	248.4	208.8	261.756
	1249	F	-/-	158.4	325.8	309.6	235.8	163.8	238.656
	1250	F	-/-	167.4	333	307.8	241.2	189	248.4
Figure 2i-n
				Insulin (Time post glucose; ng/mL)				Fasting Values to SI
	Mouse ID	Sex	Elane GT	0	15	Delta		Insulin (mU/L)	Glucose (mmol/L)		HOMA-IR
	1185	M	+/+	9.38369	12.024	2.64029		269.281	10.4		124.468
	1198	M	+/+	5.18066	6.23022	1.04956		148.668	6.7		44.2699
	1199	M	+/+	9.56755	12.3357	2.76819		274.557	7.4		90.2986
	1205	M	+/+	11.8977	14.8657	2.96803		341.424	10.1		153.261
	1210	M	+/+	4.30775	6.20863	1.90088		123.618	12.3		67.5779
	1233	M	+/+	7.30935	9.52998	2.22062		209.754	7.8		72.7147
	1234	M	+/+	9.19584	11.3765	2.18066		263.89	12.2		143.087
	1184	M	-/-	4.10392	7.03597	2.93205		117.769	9.1		47.6309
	1207	M	-/-	2.21343	4.53477	2.32134		93.518	8.4		34.9134
	1208	M	-/-	4.89928	9.67386	4.77458		140.593	10.4		64.9852
	1209	M	-/-	4.23981	8.3789	4.13909		121.668	7.1		38.3931
	1235	M	-/-	2.72102	4.91367	2.19265		78.0843	10		34.7041
	1243	M	-/-	4.43165	6.68825	2.25659		127.174	8.3		46.913
	1245	M	-/-	2.93685	5.77698	2.84013		84.2778	5.8		21.7249
	1231	F	+/+	1.61734	3.20641	1.58907		46.4123	8.2		16.9147
	1240	F	+/+	2.55042	4.29029	1.73987		73.1887	11.9		38.7087
	1246	F	+/+	1.75872	2.99906	1.24034		50.4693	9.3		20.8607
	1257	F	+/+	1.72582	6.47242	4.7466		49.5253	8.8		19.3699
	1278	F	+/+	1.28617	3.94245	2.65627		36.9088	9		14.7635
	1229	F	-/-	1.506	3.38769	1.88169		43.217	7.8		14.9819
	1230	F	-/-	1.52198	3.22526	1.70328		43.6758	7.4		14.3645
	1232	F	-/-	1.93779	3.26296	1.32516		55.6082	8.6		21.2547
	1238	F	-/-	1.42884	3.15928	1.73044		41.003	7		12.7565
	1248	F	-/-	1.98492	3.64939	1.66447		56.9606	9.3		23.5437
	1249	F	-/-	1.44769	3.26296	1.81527		41.5439	8.8		16.2483
	1250	F	-/-	1.80113	3.32893	1.5278		51.6865	9.3		21.3637
Figure 2o-r
				Blood glucose (Time post insulin; mg/dL)						Blood glucose (Time post insulin; %Fasting)
	Mouse ID	Sex	Elane GT	0	15	30	45	90		0	15	30	45	90		Glucose Decay in 30min (t 1/2)	K-ITT
	1185	M	+/+	190.8	165.6	138.6	135	135		94.1624	81.7259	68.401	66.6244	66.6244		54.8246	1.26403
	1198	M	+/+	178.2	131.4	104.4	95.4	93.6		87.9442	64.8477	51.5228	47.0812	46.1929		36.2231	1.91314
	1199	M	+/+	192.6	147.6	124.2	115.2	108		95.0508	72.8426	61.2944	56.8528	53.2995		42.2416	1.64056
	1205	M	+/+	219.6	241.2	189	169.2	228.6		108.376	119.036	93.2741	83.5025	112.817		107.681	0.643566
	1210	M	+/+	234	234	210.6	223.2	261		115.482	115.482	103.934	110.152	128.807		150	0.462
	1233	M	+/+	210.6	205.2	160.2	187.2	185.4		103.934	101.269	79.0609	92.3858	91.4975		62.6828	1.10557
	1234	M	+/+	192.6	189	151.2	147.6	145.8		95.0508	93.2741	74.6193	72.8426	71.9543		69.7674	0.9933
	1184	M	-/-	181.8	156.6	104.4	106.2	108		99.2978	85.5337	57.0225	58.0056	58.9888		35.2361	1.96673
	1207	M	-/-	185.4	187.2	102.6	100.8	95.4		101.264	102.247	56.0393	55.0562	52.1067		33.5871	2.06329
	1208	M	-/-	189	176.4	133.2	129.6	145.8		103.23	96.3483	72.7528	70.7865	79.6348		50.813	1.36382
	1209	M	-/-	192.6	178.2	138.6	138.6	176.4		105.197	97.3315	75.7022	75.7022	96.3483		53.495	1.29545
	1235	M	-/-	162	86.4	79.2	70.2	84.6		88.4831	47.191	43.2584	38.3427	46.2079		29.3485	2.36128
	1243	M	-/-	201.6	106.2	86.4	97.2	88.2		110.112	58.0056	47.191	53.0899	48.1742		26.2513	2.63987
	1245	M	-/-	169.2	95.4	99	86.4	108		92.4157	52.1067	54.073	47.191	58.9888		36.1533	1.91684
	1231	F	+/+	144	104.4	97.2	93.6	95.4		90.0901	65.3153	60.8108	58.5586	59.6847		46.1538	1.5015
	1240	F	+/+	214.2	106.2	86.4	117	144		134.009	66.4414	54.0541	73.1982	90.0901		25.1425	2.75629
	1246	F	+/+	171	93.6	90	77.4	106.2		106.982	58.5586	56.3063	48.4234	66.4414		31.6656	2.18849
	1257	F	+/+	120.6	99	75.6	64.8	95.4		75.4505	61.9369	47.2973	40.5405	59.6847		40.2037	1.72372
	1278	F	+/+	149.4	113.4	81	79.2	90		93.4685	70.9459	50.6757	49.5495	56.3063		32.7654	2.11504
	1229	F	-/-	136.8	95.4	99	97.2	120.6		89.8649	62.6689	65.0338	63.8514	79.223		54.2888	1.27651
	1230	F	-/-	122.4	84.6	82.8	77.4	122.4		80.4054	55.5743	54.3919	50.8446	80.4054		46.3679	1.49457
	1232	F	-/-	185.4	149.4	100.8	106.2	135		121.791	98.1419	66.2162	69.7635	88.6824		32.8731	2.10811
	1238	F	-/-	129.6	70.2	75.6	52.2	66.6		85.1351	46.1149	49.6622	34.2905	43.75		35.9971	1.92515
	1248	F	-/-	162	102.6	99	97.2	88.2		106.419	67.3986	65.0338	63.8514	57.9392		38.5703	1.79672
	1249	F	-/-	151.2	84.6	82.8	63	81		99.3243	55.5743	54.3919	41.3851	53.2095		33.1565	2.09009
	1250	F	-/-	178.2	165.6	84.6	73.8	75.6		117.061	108.784	55.5743	48.4797	49.6622		28.5551	2.42689

## Sheet: Figure 3
Abbreviations: CBG = corticosteroid binding globulin; gWAT = gonadal white adipose tissue; sWAT = subcutaneous white adipose tissue; AAT = alpha-1 anti-trypsin; NE = neutrophil elastase; LC-MS/MS = liquid chromatogrpahy tandem mass spectrometry
Figure 3a-c, Supplementary Figure 3a-c, Supplementary Figure 4a-f
* = insufficient sample to perform repeat analysis following technical failure
					Cull Serum							Diurnal Plasma
		Mouse ID	Elane GT	Sex	Total Corticosterone (nM)	Free Corticosterone (nM)	% Free Corticosterone	CBG Bmax (nM)	Triglycerides (mmol/L)	NE (ng/mL)	AAT (mg/mL)	AM Corticosterone (nM)	PM Corticosterone (nM)
		1185	+/+	M	60.11	1.95	3.24405	230.22	3.06	21.35	2.09	3.75213	270.817
		1198	+/+	M	57.39	1.82	3.17128	156.28	2.91	32.48	2.09	8.91852	256.559
		1199	+/+	M	81.6	2.35	2.8799	142.86	1.89	14.85	2.03	4.47369	289.635
		1205	+/+	M	99.02	2.76	2.78732	176.48	4.11	28	2.15	6.43634	171.01
		1210	+/+	M	171.55	6.17	3.59662	140.6	1.2	16.63	2.38	61.6504	140.763
		1233	+/+	M	79.17	6.89	8.70279	51.3	2.04	48.62	2.51	19.4245	368.459
		1234	+/+	M	41.68	3.04	7.29367	64.07	3.42	44.18	2.14	9.7844	238.491
		1184	-/-	M	162.67	6.12	3.76222	166.11	0.18	0	3.16	17.837	336.71
		1207	-/-	M	139.84	5.94	4.24771	130.91	*	0	4.1	7.9372	195.544
		1208	-/-	M	157.51	5.99	3.80293	128.68	0.51	0	2.4	72.5315	151.846
		1209	-/-	M	84.6	3.64	4.3026	137.16	1.89	0	2.46	13.6808	107.859
		1235	-/-	M	67.95	3.94	5.79838	151.79	1.71	0	2.21	113.92	239.674
		1243	-/-	M	20.04	1.18	5.88822	135.46	0.84	0	2.71	2.0781	196.525
		1245	-/-	M	151.46	4.97	3.28139	148.85	*	0	2.04	39.9746	267.642
		1218	+/+	F	565.76	12.6302	2.23244	290.91		9.01	1.98	17	213.236
		1226	+/+	F	281.096	6.70573	2.38557	215.98		18.85	*	309.839	291.714
		1231	+/+	F	118.983	2.309	1.94062	213.33		15.97	*	111.207	233.267
		1240	+/+	F	112.013	1.93379	1.7264	262.09		7.14	2.06	415.88	631.166
		1246	+/+	F	907.611	35.7426	3.9381	345.32		12.67	1.63	45.2853	560.943
		1221	-/-	F	367.691	10.1821	2.76919	294.24		*	1.79	44.5926	512.021
		1225	-/-	F	468.537	14.8321	3.16563	*		*	*	114.584	222.039
		1229	-/-	F	156.862	2.1679	1.38204	275.77		0	1.83	449.101	488.671
		1230	-/-	F	91.7165	1.5326	1.67102	*		*	*	207.348	239.703
		1232	-/-	F	625.982	17.4875	2.79361	222.26		0	*	611.424	325.685
		1238	-/-	F	12.2262	0.288625	2.36072	245.59		0	*	590.527	452.334
		1248	-/-	F	203.625	4.69377	2.3051	196.49		0	2.09	258.753	508.731
		1249	-/-	F	224.92	5.72344	2.54466	225.14		0	1.73	839.669	637.487
		1250	-/-	F	184.322	3.75213	2.03564	221.69		0	1.62	28.3141	451.958
Figure 3g-i,k-m, Supplementary Figure 3d
₸ = sample lost in processing
								Tissue Corticosterone by LC-MS/MS
					gWAT adipocyte analysis		Liver Lipid Content (%)	gWAT Corticosterone (ng/g)	Liver Corticosterone (ng/g)	sWAT Corticosterone (ng/g)
		Mouse ID	Elane GT	Sex	Area (μm2)	Diameter (μm)
		1185	+/+	M	3297.29	52.048	17.6954	14.62	9.67	2.9
		1198	+/+	M	2253.28	43.2103	19.2016	6.71	13.63	4.21
		1199	+/+	M	1896.57	38.7613	21.1344	9.87	11.2	3.13
		1205	+/+	M	3105.66	50.4853	19.7062	13.13	13.92	6.59
		1210	+/+	M	2172.53	42.6251	19.6824	9.19	56.13	8.93
		1233	+/+	M	2500.37	45.4553	22.9476	10.23	34.61	9.78
		1234	+/+	M	1915.73	39.7879	12.8332	7.49	24.7	6.45
		1184	-/-	M	1824.78	38.2141	14.1842	8.7	38.76	₸
		1207	-/-	M	2688.38	46.8543	10.4272	7.1	16.91	6.75
		1208	-/-	M	2609.75	45.5793	17.4454	6.73	31.15	7.01
		1209	-/-	M	1763.77	38.1294	13.4094	7.04	27.86	5.83
		1235	-/-	M	2621.76	46.4204	16.3678	3.17	10.3	3.72
		1243	-/-	M	1586.91	36.2237	19.4802	2.73	5.16	2.3
		1245	-/-	M	₸	₸	14.2026	4.04	20.15	6.77
Figure 3j,n, Supplementary Figure 3e
RQ (Relative quantification)of target genes, expressed as fold change in expression of target gene relative to housekeeping control Hprt
					gWAT Target Gene (RQ)													sWAT Target Gene (RQ)										Liver Target Gene (RQ)
		Mouse ID	Elane GT	Sex	Per1	Fkbp5	Sgk1	Hsd11b1	Tnfα	Ccl2	Itgax	Cd68	Adipoq	Lpl	Pnpla2	Pparg		Per1	Fkbp5	Tnfα	Ccl2	Itgax	Cd68	Adipoq	Lpl	Pnpla2		Per1	Fkbp5	Sgk1	Serpina6	Serpina1	Pepck	G6pase
		1185	+/+	M	2.41	0.86	1.37	0.85	0.93	1.56	0.85	0.64	0.9	1.26	0.91	1.13		0.91	0.71	0.82	1.29	1.06	0.66	0.93	1.24	0.86		0.53	1.41	0.81	2.33	1.1	0.29	0.33
		1198	+/+	M	4.25	0.93	1.12	1.49	1.32	1.23	1.09	0.56	1.34	1.2	1.21	1.35		1.07	0.67	0.91	1.06	1.94	1.06	1.22	1.16	1.07		0.82	1.66	1.42	1.07	0.79	0.2	0.24
		1199	+/+	M	2.72	0.74	1.01	0.93	1.25	1.39	1.23	1.14	0.69	1.05	0.58	0.95		1.37	0.75	1.22	0.66	0.53	0.53	1.26	1.53	1.68		0.93	0.57	1.21	1.32	0.78	1.37	1.22
		1205	+/+	M	2.35	1.86	0.68	0.81	0.92	1.48	1.16	0.95	0.67	1.02	0.1	1.09		0.91	0.53	0.86	1.19	1.64	1.07	0.9	1.22	0.67		1.03	0.84	0.79	1.31	0.79	0.92	1.71
		1210	+/+	M	0.4	1	0.94	1.32	1.41	1.04	1.26	1.59	0.67	0.98	1.26	0.72		1.9	1.85	1.57	2.09	1.23	1.45	2.17	3.06	1.81		1.46	0.71	0.72	1.28	0.76	1.71	2.18
		1233	+/+	M	0.23	1.07	0.85	0.89	0.55	0.43	0.79	1.24	1.64	0.81	3.6	1.04		0.87	1.75	0.53	0.48	0.82	0.82	1.27	0.65	1.52		0.94	2.34	1.39	0.35	1.38	2.92	1.31
		1234	+/+	M	0.17	0.85	1.18	0.9	0.91	0.57	0.76	1.3	1.62	0.78	3.36	0.85		0.5	1.65	1.53	0.92	0.55	2.1	0.28	0.19	0.35		1.74	0.53	0.91	0.52	1.78	2.8	2.16
		1184	-/-	M	0.06	0.26	0.59	0.9	0.11	0.52	0.09	0.15	2.93	1.24	2.09	3.24		0.87	1.08	0.16	0.3	0.25	0.47	2.06	1.8	2.22		0.62	1.6	2.59	0.71	0.86	0.75	1.38
		1207	-/-	M	0.16	0.42	0.43	0.46	0.06	0.76	0.1	0.13	2.34	0.52	0.28	3.71		2.14	1.66	1.9	0.24	0.78	0.44	0.66	0.85	0.95		3.08	0.65	0.45	0.91	0.71	1.06	1.6
		1208	-/-	M	0.18	0.46	0.19	0.47	0.59	0.38	0.65	0.52	1.85	0.4	0.06	0.73		1.23	0.97	0.49	0.56	0.98	0.94	1.2	1.32	1.18		1.86	1.51	1.11	1.27	1.09	1.1	1.32
		1209	-/-	M	0.5	0.63	0.39	1.6	0.4	0.32	0.12	0.2	1.9	1.05	0.22	2.29		1.63	1.19	0.61	0.52	0.79	0.6	1.23	1.66	1.46		0.93	0.57	0.59	1.59	0.75	1.35	2.06
		1235	-/-	M	0.21	0.35	0.6	0.59	0.24	0.66	0.36	0.39	1.88	0.64	2.4	1.59		1.78	0.93	0.35	0.38	0.53	0.59	1.17	0.98	1.45		1.36	1.29	1.08	0.62	0.94	1.1	1.23
		1243	-/-	M	0.19	0.57	0.79	1.3	0.49	0.83	0.24	0.29	2.21	1.15	2.98	1.77		1.33	1.2	0.94	0.91	0.46	0.49	1.12	1.26	1.44		0.64	1.05	1.04	0.86	1.64	0.83	1.16
		1245	-/-	M	0.04	0.18	0.88	0.44	0.18	0.64	0.2	0.27	2.34	1.16	0.78	0.78		1.22	0.96	1.08	0.46	0.63	0.64	0.95	1.07	1.41		2.28	1.33	1.3	0.81	0.99	1.12	1.42

## Sheet: Figure 4
Abbreviations: Sham = sham surgery; Adx = adrenalectomy; HFD = high-fat diet; HOMA-IR = Homeostatic Model Assessment of Insulin Resistance ; AUC = area under curve
Figure 4a-b
				Body weight (Week HFD; g)										Weight gain (%)
	Mouse ID	Elane GT	Surgery	0	1	2	3	4	5	6	7	8
	704	+/+	Sham	29	30.3	30.3	30.9	31.7	33.4	35.3	35.8	37.5		29.3103
	706	+/+	Sham	28.2	29.5	31	31.8	33.2	35	39.2	40.1	41.6		47.5177
	716	+/+	Sham	28.6	29.7	28.7	29.3	30.3	31.9	32.9	33.1	33.1		15.7343
	724	+/+	Sham	29.6	29.7	30.8	32	32.4	32.3	35	37	37		25
	725	+/+	Sham	29.5	29.5	29.2	31.1	31.4	32	33.4	36.5	36.5		23.7288
	742	+/+	Sham	29.1	29.2	29.4	31.1	31	31.3	31.1	34.1	33.7		15.8076
	747	+/+	Sham	31.7	34.2	34.8	36.2	38.9	40	42.8	43.2	45.2		42.5868
	705	+/+	Adx	31.5	31.6	32	31.9	33.6	35.8	36.5	37.6	38.9		23.4921
	708	+/+	Adx	30.8	30.4	30.6	32	32.1	32.2	33.4	34.1	34.8		12.987
	709	+/+	Adx	30.7	30	29.1	29.6	30.7	31.7	31.3	32	32.5		5.86319
	714	+/+	Adx	29.4	28.7	28.3	28.4	28.8	30.2	31.1	31.5	32.6		10.8844
	722	+/+	Adx	28.4	28.7	28.6	29.4	29.9	30	31.3	33.6	33.8		19.0141
	723	+/+	Adx	29.9	29.1	29	29.3	29.3	29.8	30.5	32.6	31.4		5.01672
	744	+/+	Adx	28.7	29.1	28.2	29.1	29.1	30	30.3	32.3	33		14.9826
	699	-/-	Sham	28.6	27.4	27	26.8	27.3	27.1	27.7	28.4	29.2		2.0979
	720	-/-	Sham	26.4	26.9	26.8	26.8	27	28	28.6	28.9	28.5		7.95455
	729	-/-	Sham	27.4	27.1	26.7	27.1	27.6	28.9	29.5	29.7	30.5		11.3139
	751	-/-	Sham	27.8	27.3	27.8	28.1	29.8	29.9	30.9	30.8	31.9		14.7482
	752	-/-	Sham	26.3	26.3	26.4	27.3	28.2	28.7	28.9	29.4	29.3		11.4068
	754	-/-	Sham	27.6	27.9	27.8	28.8	29.7	30.8	30.3	31.2	30.3		9.78261
	698	-/-	Adx	31.1	31.8	32.9	34.3	35.5	36.6	38.1	38.4	38.8		24.7588
	730	-/-	Adx	24.7	25.3	25.2	25.1	26	27.1	28.6	28.1	27.8		12.5506
	731	-/-	Adx	28.9	29.6	29	30	31.1	32.5	33.6	33.9	34.9		20.7612
	749	-/-	Adx	26.8	27.5	26.8	27.6	29.2	30.1	30	30.2	31.2		16.4179
	753	-/-	Adx	26.2	28	26.6	28.4	28.4	28.5	28.5	29.3	29		10.687
	755	-/-	Adx	27.5	28.5	28.1	29.1	29.7	30	29.3	29.5	30.1		9.45455
Figure 4c-d
				Blood glucose (Time post glucose in min; mg/dL)						AUC (mmol/L.min)
	Mouse ID	Elane GT	Surgery	0	15	30	45	90
	704	+/+	Sham	199.8	556.2	576	486	460.8		482.556
	706	+/+	Sham	194.4	509.4	561.6	549	446.4		489.3
	716	+/+	Sham	187.2	529.2	486	464.4	378		434.1
	724	+/+	Sham	156.6	397.8	424.8	414	354.6		376.8
	725	+/+	Sham	198	518.4	480.6	504	482.4		471.6
	742	+/+	Sham	165.6	487.8	511.2	489.6	390.6		441.156
	747	+/+	Sham	192.6	505.8	568.8	505.8	345.6		450.156
	705	+/+	Adx	142.2	428.4	360	340.2	304.2		332.7
	708	+/+	Adx	165.6	471.6	505.8	478.8	354.6		424.956
	709	+/+	Adx	169.2	477	441	421.2	333		390.756
	714	+/+	Adx	144	369	403.2	376.2	286.2		337.656
	722	+/+	Adx	169.2	437.4	453.6	392.4	327.6		375.3
	723	+/+	Adx	140.4	343.8	394.2	369	313.2		336
	744	+/+	Adx	169.2	415.8	361.8	288	226.8		296.4
	699	-/-	Sham	153	365.4	316.8	271.8	205.2		268.356
	720	-/-	Sham	138.6	374.4	333	239.4	185.4		255.6
	729	-/-	Sham	135	484.2	426.6	351	235.8		339
	751	-/-	Sham	194.4	469.8	484.2	439.2	340.2		406.656
	752	-/-	Sham	115.2	354.6	370.8	313.2	264.6		301.056
	754	-/-	Sham	111.6	372.6	352.8	275.4	194.4		270.6
	698	-/-	Adx	165.6	432	385.2	340.2	298.8		338.1
	730	-/-	Adx	165.6	397.8	423	358.2	311.4		347.856
	731	-/-	Adx	149.4	322.2	408.6	361.8	297		329.1
	749	-/-	Adx	185.4	475.2	500.4	444.6	345.6		412.656
	753	-/-	Adx	158.4	428.4	415.8	338.4	279		336.456
	755	-/-	Adx	171	437.4	419.4	388.8	320.4		366.756
Figure 4e-f
				Plasma insulin (post glucose injection; ng/mL)				Fasting values SI Units		HOMA-IR
	Mouse ID	Elane GT	Surgery	0	15	Delta		Insulin (mU/L)	Glucose (mmol/L)
	704	+/+	Sham	7.81322	15.7398	7.92655		224.213	11.1	110.612
	706	+/+	Sham	11.6789	13.8667	2.18783		335.146	10.8	160.87
	716	+/+	Sham	5.766	16.3048	10.5388		165.465	10.4	76.4816
	724	+/+	Sham	12.235	22.0672	9.83211		351.105	8.7	135.761
	725	+/+	Sham	8.94019	14.7167	5.7765		256.554	11	125.426
	742	+/+	Sham	11.9203	14.276	2.35572		342.071	9.2	139.869
	747	+/+	Sham	14.979	17.5971	2.61805		429.848	10.7	204.416
	705	+/+	Adx	5.34445	13.8281	8.48365		153.368	8.9	60.6656
	708	+/+	Adx	8.15804	12.05	3.892		234.109	9.2	95.7244
	709	+/+	Adx	3.38422	8.4631	5.07888		97.1159	9.4	40.5729
	714	+/+	Adx	4.12873	8.9935	4.86476		118.481	8	42.1265
	722	+/+	Adx	4.40675	16.2595	11.8528		126.459	9.4	52.8317
	723	+/+	Adx	6.9607	31.0037	24.043		199.749	7.8	69.2463
	744	+/+	Adx	3.33239	11.4532	8.12082		95.6285	9.4	39.9515
	699	-/-	Sham	3.02728	10.8447	7.81742		86.8729	8.5	32.8187
	720	-/-	Sham	5.01574	9.2235	4.20776		143.935	7.7	49.2578
	729	-/-	Sham	5.95593	10.5929	4.63694		170.915	7.5	56.9718
	751	-/-	Sham	5.17838	6.05981	0.881427		148.602	8.8	58.12
	752	-/-	Sham	4.43232	13.0168	8.58447		127.193	6.4	36.1793
	754	-/-	Sham	2.93284	4.53305	1.60021		84.1628	6.2	23.1915
	698	-/-	Adx	7.19698	16.1904	8.9934		206.529	9.2	84.4476
	730	-/-	Adx	4.33078	7.87514	3.54436		124.279	9.2	50.8163
	731	-/-	Adx	6.66813	12.5619	5.89376		191.353	8.3	70.588
	749	-/-	Adx	5.31763	9.00438	3.68675		152.598	10.3	69.8561
	753	-/-	Adx	6.87076	7.56298	0.692223		197.168	8.8	77.1145
	755	-/-	Adx	8.08981	17.586	9.49617		232.151	9.5	98.0192

## Sheet: Figure 5
Figure 5a-c, Supplementary Figure 10
₸ = sample lost in processing; * = could not be calculated
Abbreviations: AAT = alpha-1 anti-trypsin; CBG = corticosteroid binding globulin
			Serum Cortisol (nM) During Tracer (min)								Serum D4-cortisol (nM) During Tracer (min)								Serum D4-cortisol:Cortisol (ratio) During Tracer (min)								Serum D4-cortisol clearance (L/min) during Tracer (min)								Serum D4-cortisol:D3-Cortisol (ratio) During Tracer (min)
	Participant ID	Group	60	120	150	180	210	240	270		60	120	150	180	210	240	270		60	120	150	180	210	240	270		60	120	150	180	210	240	270		60	120	150	180	210	240	270
	17	Control	179.31	129.379	99.3103	110.759	85.1034	95.3103	73.3793		55.224	57.8455	54.4134	70.4464	64.217	81.4275	78.408		0.208835	0.276614	0.318433	0.353004	0.391917	0.422182	0.477224		0.311459	0.297344	0.316099	0.244157	0.267842	0.211231	0.219365		2.5194	1.49071	1.29375	1.1691	1.03077	0.929396	0.945833
	18	Control	140.69	114.483	153.103	122.759	96.6897	61.3793	63.3103		93.0969	91.4834	102.6	92.8379	102.861	76.4514	86.7832		0.364624	0.406727	0.366233	0.393585	0.477196	0.513964	0.537985		0.184754	0.188012	0.167641	0.185269	0.167217	0.22498	0.198195		2.64981	1.9481	1.69145	1.5589	1.49328	1.3761	1.29302
	19	Control	228.966	114.069	98.6207	88.5517	111.448	143.448	165.517		68.3311	57.4675	60.2072	57.9499	63.3586	58.8432	57.1122		0.204409	0.30034	0.342507	0.357597	0.326594	0.259347	0.227774		0.251716	0.2993	0.28568	0.296808	0.27147	0.292302	0.301162		2.21342	1.40579	1.32356	1.41086	1.50419	1.38958	1.5144
	20	Control	161.379	111.724	81.3793	65.6552	65.6552	60.2759	48.5517		130.96	130.589	114.816	109.329	120.986	120.928	117.491		0.41267	0.501007	0.547289	0.58729	0.612114	0.631579	0.673695		0.131338	0.131711	0.149805	0.157324	0.142165	0.142233	0.146395		1.56009	1.17317	1.12467	1.12642	1.13888	1.10365	1.14747
	21	Control	79.7241	44.9655	41.3793	39.8621	36.2759	55.8621	48.5517		53.8943	55.1431	62.4368	65.4535	61.9088	55.505	52.1594		0.348911	0.493334	0.542231	0.561212	0.572671	0.440153	0.460925		0.319143	0.311916	0.275478	0.262782	0.277828	0.309882	0.329758		0.830512	0.995933	1.20992	1.09659	0.781497	0.840973	0.650902
	22	Control	104.966	113.517	79.3103	77.1034	62.4828	90.069	115.034		79.0773	112.782	94.4752	93.7002	90.7996	83.7559	78.6861		0.36992	0.433367	0.479411	0.484923	0.529401	0.419576	0.347715		0.217509	0.152507	0.182058	0.183564	0.189428	0.205359	0.21859		4.6706	3.16243	2.47236	2.08495	2.08548	1.92615	2.13348
	23	Control	114.345	72.4138	66.8966	46.6207	41.7931	40.6897	40.4138		51.7266	53.382	58.2031	49.6249	50.0005	57.3208	55.2701		0.264685	0.3693	0.406824	0.45746	0.487214	0.526984	0.520151		0.332518	0.322206	0.295517	0.3466	0.343997	0.300066	0.311199		1.36459	0.706711	0.725346	0.699151	0.73922	0.83095	0.772961
	24	Control	113.241	81.1034	62.8966	67.1724	51.1724	67.5862	68.4138		69.0152	78.1596	70.6065	69.5733	74.3746	66.6446	77.7473		0.323066	0.428804	0.467039	0.447911	0.530945	0.436564	0.469537		0.249221	0.220062	0.243604	0.247221	0.231262	0.258085	0.22123		2.10859	1.82742	1.2064	1.30153	1.39904	1.02385	1.2739
	25	Control	135.724	93.1034	74.4828	69.2414	46.6207	51.5862	93.3793		73.4701	71.7755	74.4091	83.0356	67.136	63.4089	153.636		0.301399	0.381395	0.442729	0.487568	0.534796	0.49586	0.563428		0.234109	0.239636	0.231155	0.20714	0.256196	0.271255	0.111953		1.66308	1.3177	1.3368	1.29293	1.22229	1.18183	1.19559
	26	Control	205.517	126.621	80.8276	109.793	109.793	136.138	132		87.4109	77.0091	56.2091	66.8573	60.6977	61.4716	72.0602		0.253239	0.3269	0.359117	0.328276	0.3079	0.266426	0.303582		0.196772	0.22335	0.306	0.257264	0.283372	0.279804	0.238689		1.98861	1.36746	1.22639	1.13494	1.0302	0.995527	0.970907
	27	Control	119.586	72.4138	65.7931	48.2759	42.4828	37.3793	28.8276		94.4517	81.7997	90.3143	85.6462	82.0899	86.6699	81.0981		0.385802	0.472385	0.520458	0.584685	0.605019	0.648335	0.690638		0.182104	0.21027	0.190446	0.200826	0.209526	0.198454	0.212089		1.99262	1.66393	1.58674	1.54784	1.47728	1.38066	1.39868
	28	Control	146.207	78.6207	56.1379	56.1379	54.8966	36.6897	45.2414		48.4158	54.8453	47.06	53.769	53.3817	47.9592	43.651		0.204067	0.350548	0.393492	0.426906	0.429156	0.503481	0.427261		0.355256	0.31361	0.365491	0.319887	0.322208	0.358638	0.394034		1.41603	1.23891	1.24085	1.17308	1.24042	1.23603	1.23767
	29	Control	68.6897	52.2759	32.6897	42.3448	32.4138	48.2759	44.2759		59.1812	64.6736	57.0237	77.0728	67.5331	64.402	60.84		0.400061	0.491137	0.574443	0.585834	0.617957	0.508099	0.515526		0.290633	0.265951	0.301629	0.223165	0.25469	0.267072	0.282709		1.43582	1.10838	1.18637	1.18925	1.21604	1.15953	1.14909
	30	Control	173.793	100.552	81.1034	67.0345	62.6207	48.8276	49.7931		112.918	97.7306	98.1402	96.3815	106.401	99.4693	92.2286		0.342143	0.437495	0.491075	0.534149	0.575438	0.620491	0.597557		0.152322	0.175994	0.175259	0.178458	0.161653	0.172918	0.186493		1.72457	1.36172	1.22583	1.16281	1.1308	1.10093	1.06372
	31	Control	124.552	110.483	77.3793	57.3793	56.8276	46.8966	44.2759		62.281	77.081	68.2346	61.3314	74.9501	75.6168	77.9698		0.286846	0.357833	0.413741	0.460493	0.512868	0.562154	0.582579		0.276168	0.223142	0.252072	0.280444	0.229486	0.227463	0.220598		1.63724	1.03751	0.999792	1.02368	1.03987	1.05797	1.02524
	32	Control	213.793	112.69	84.6897	66.4828	50.2069	34.8966	24.1379		72.7083	63.2516	60.38	64.3837	62.1975	57.9969	51.4741		0.208839	0.303275	0.357039	0.429201	0.490196	0.562808	0.622349		0.236562	0.27193	0.284863	0.267148	0.276539	0.296568	0.334149		2.07185	1.25202	1.1189	1.25449	1.2391	1.32504	1.41233
	1	AAT +/-	67.1724	92	129.103	72.9655	64.5517	66.4828	60.8276		37.5537	79.4876	102.085	70.311	81.3319	78.7985	78.8491		0.298534	0.401418	0.381269	0.427358	0.494301	0.479214	0.501446		0.458011	0.216386	0.168487	0.244627	0.211479	0.218278	0.218138		1.73609	2.13563	1.85908	1.69874	1.69261	1.55859	1.54949
	2	AAT +/-	188.966	105.931	95.0345	84	61.2414	59.0345	59.1724		74.275	59.0763	58.9511	65.3645	67.0931	76.6437	65.8178		0.233219	0.301764	0.323817	0.375623	0.457905	0.502261	0.46251		0.231572	0.291149	0.291767	0.26314	0.25636	0.224415	0.261328		1.84005	1.33224	1.20228	1.23579	1.41317	1.49062	1.22543
	3	AAT +/-	302.069	131.31	96.2759	95.3103	75.7241	78.6207	89.7931		89.5713	67.1257	56.3656	69.2774	58.0082	60.0665	60.109		0.186846	0.28343	0.310866	0.360035	0.371436	0.371126	0.340482		0.192026	0.256236	0.30515	0.248277	0.29651	0.28635	0.286147		3.60671	2.20515	2.00373	1.96663	1.90131	1.75197	1.7871
	4	AAT +/-	175.172	126.621	89.1034	68.8276	57.1034	43.5862	50.3448		81.5631	98.7851	88.8673	85.9896	91.5872	84.1636	90.7042		0.261169	0.373451	0.431905	0.486612	0.550319	0.594765	0.579124		0.21088	0.174115	0.193547	0.200024	0.187799	0.204364	0.189627		2.05071	1.47965	1.43608	1.44829	1.4513	1.42749	1.36221
	5	AAT +/-	260.69	129.379	96.4138	71.7241	56.5517	66.069	49.6552		84.6931	77.8388	76.1291	77.4347	75.7971	76.2477	72.1545		0.198213	0.313079	0.373501	0.449089	0.503217	0.46621	0.523128		0.203086	0.22097	0.225932	0.222123	0.226922	0.225581	0.238377		2.45829	1.9108	1.78654	1.73961	1.78158	1.75186	1.6899
	6	AAT +/-	153.103	78.3448	61.5172	48.9655	48.1379	39.3103	70.3448		80.2389	73.9068	75.2196	77.4228	76.1957	80.5975	102.373		0.283218	0.415341	0.479372	0.545808	0.544647	0.607959	0.527232		0.21436	0.232725	0.228664	0.222157	0.225734	0.213406	0.168014		2.06464	1.56732	1.52326	1.54891	1.40826	1.38419	1.23075
	7	AAT +/-	93.6552	61.931	59.8621	55.7241	104.414	107.586	111.034		89.7146	71.7008	80.9069	74.1709	57.6607	72.2664	68.995		0.426192	0.472876	0.512266	0.507621	0.299094	0.341286	0.324557		0.191719	0.239886	0.21259	0.231897	0.298297	0.238008	0.249293		2.29446	1.63985	1.61384	1.48919	1.40355	1.45954	1.45877
	8	AAT +/-	172.414	79.1724	79.8621	121.103	106.897	65.6552	62.069		79.1851	50.901	64.2471	52.5471	80.9757	59.0325	66.9134		0.267438	0.345982	0.393961	0.263613	0.376085	0.421981	0.464359		0.217213	0.337911	0.267717	0.327326	0.212409	0.291365	0.257049		1.84009	1.47082	1.30409	1.20964	1.18605	1.13619	1.0782
	9	AAT +/-	125.103	81.7931	59.4483	108	58.069	71.4483	42.2069		95.063	75.9658	64.9106	86.6035	59.5574	58.0397	52.4084		0.375288	0.426331	0.46767	0.388758	0.454624	0.398033	0.505086		0.180933	0.226418	0.26498	0.198606	0.288797	0.296349	0.328192		1.72574	1.33578	1.30221	1.27894	1.26774	1.28399	1.25325
	10	AAT +/-	186.207	136.552	142.069	188.966	235.862	227.586	186.207		65.5318	58.2497	59.1392	50.6988	49.4982	43.9014	49.7301		0.220356	0.258622	0.253649	0.180811	0.14828	0.139291	0.181412		0.262468	0.29528	0.290839	0.339259	0.347487	0.391787	0.345867		2.69326	2.02244	1.8789	1.8673	1.93076	1.89988	1.85594
	11	AAT +/-	119.586	84.1379	81.6552	56.2759	90.4828	66.069	94.4828		72.0055	78.0561	92.0927	77.73	76.5425	82.4863	107.373		0.322074	0.423037	0.470126	0.520908	0.398928	0.495824	0.472074		0.238871	0.220354	0.186768	0.221279	0.224712	0.208519	0.160189		1.32954	1.07173	1.04124	1.05455	1.01091	1.01969	0.998956
	12	AAT +/-	129.793	130.345	101.103	51.7241	₸	40.1379	49.1034		88.2331	129.183	112.83	85.4861	₸	77.5322	83.0151		0.348669	0.438278	0.466077	0.565478	₸	0.604298	0.571118		0.194938	0.133145	0.152441	0.201202	₸	0.221843	0.207191		1.82268	1.54105	1.62565	1.63637	₸	1.40218	1.48989
	13	AAT +/-	234.483	166.897	140.69	231.724	168.276	197.241	166.897		118.303	104.447	98.4157	102.569	117.587	118.994	97.2492		0.283928	0.330701	0.356166	0.25691	0.354649	0.321876	0.315414		0.14539	0.164677	0.174769	0.167693	0.146274	0.144545	0.176865		1.84877	1.3012	1.18124	1.17358	1.18685	1.1305	1.09173
	14	AAT +/-	179.31	151.724	130.207	98.4828	92.6897	98.6207	76.9655		69.5274	68.8624	67.5837	58.1632	61.2136	50.1749	52.427		0.232779	0.260826	0.288474	0.315858	0.340091	0.283919	0.347782		0.247384	0.249774	0.254499	0.295719	0.280983	0.342801	0.328075		1.76316	1.23914	1.16524	1.19531	1.16946	0.977747	1.21915
	15	AAT +/-	204.138	136.828	115.31	98.4828	75.4483	60	59.3103		111.041	115.504	119.03	132.813	111.275	113.695	109.945		0.297573	0.397059	0.446195	0.512548	0.53472	0.596583	0.590485		0.154898	0.148912	0.144501	0.129506	0.154573	0.151282	0.156442		1.96516	1.52876	1.41916	1.45302	1.28219	1.33125	1.20879
	16	AAT +/-	122.897	100.414	76.6897	64.2759	63.1724	50.7586	46.4828		97.0438	86.4993	97.9286	97.8228	102.799	95.2622	93.1559		0.38115	0.40156	0.499208	0.542953	0.559561	0.594139	0.609069		0.17724	0.198845	0.175638	0.175828	0.167317	0.180554	0.184637		2.13545	1.54625	1.60144	1.61337	1.47842	1.42202	1.36458
Figure 5d-f, Supplementary Figure 10-12
			Mean Steady State Arterial Readouts				Rate of appearance (Ra) Cortisol	Rate of appearance (Ra) D3-Cortisol
	Participant ID	Group	Total Cortisol (nM)	Free Cortisol (nM)	Free Cortisol (%)	CBG Bmax (nM)
	17	Control	91.1379	14.6388	16.0622	244.3	25.1485	17.0226
	18	Control	86.0345	13.26	15.4125	253.7	19.0953	12.0882
	19	Control	127.241	16.8052	13.2074	224.3	43.4493	11.8403
	20	Control	60.0345	7.23056	12.044	339.2	10.3376	15.2366
	21	Control	45.1379	5.30605	11.7552	305	17.0691	21.1429
	22	Control	86.1724	10.2945	11.9464	304.4	22.4047	8.3722
	23	Control	42.3793	5.58935	13.1889	298.9	17.4519	22.7051
	24	Control	63.5862	8.36312	13.1524	373.5	19.5065	13.9526
	25	Control	65.2069	9.52727	14.6108	256.1	15.9634	14.0787
	26	Control	121.931	18.7143	15.3482	285.8	40.1681	16.7108
	27	Control	39.2414	5.86214	14.9387	241.8	10.1201	11.8776
	28	Control	48.2414	7.60928	15.7734	314.3	21.4968	14.0853
	29	Control	41.8276	6.34007	15.1576	315.6	13.9023	14.6023
	30	Control	57.069	7.17909	12.5797	333.4	12.4487	15.4488
	31	Control	51.3448	7.72692	15.0491	244.8	15.5522	16.5942
	32	Control	43.931	5.23147	11.9084	326.3	16.1402	13.1877
	1	AAT +/-	66.2069	10.5652	15.9579	193.1	19.1092	10.6058
	2	AAT +/-	65.8621	9.81276	14.899	333.6	21.4966	12.916
	3	AAT +/-	84.8621	12.4059	14.6189	296.9	30.5355	9.30861
	4	AAT +/-	54.9655	9.41974	17.1375	252.4	14.105	12.1008
	5	AAT +/-	61	8.43772	13.8323	287.6	18.3631	9.88446
	6	AAT +/-	51.6897	8.07448	15.6211	236.6	13.8019	12.4299
	7	AAT +/-	94.6897	14.6365	15.4574	254.5	31.4959	11.8449
	8	AAT +/-	88.931	15.3285	17.2364	222.7	29.9955	14.9529
	9	AAT +/-	69.931	11.8755	16.9817	218.8	22.6358	13.534
	10	AAT +/-	209.655	35.7328	17.0436	239.4	90.1545	9.11008
	11	AAT +/-	76.8276	13.4587	17.5181	266.5	19.6149	16.8526
	12	AAT +/-	46.9885	7.9085	16.8307	328	12.4653	11.4407
	13	AAT +/-	191.034	29.4613	15.422	341.3	38.6541	15.0294
	14	AAT +/-	91.6897	15.5088	16.9144	181.9	36.5666	15.1992
	15	AAT +/-	73.3103	11.6509	15.8926	310.2	13.7209	13.1003
	16	AAT +/-	56.1724	9.37766	16.6944	295.3	12.7016	11.7487
Figure 5i-k, Supplementary Figures 11-12
₸ = sample lost in processing
			Net balance across skeletal muscle during steady state (nmol/min/100g tissue)				Free cortisol (%) across skeletal muscle
	Participant ID	Group	Cortisol	D4-Cortisol	Free Cortisol		Arterial Free Cortisol (%)	Venous Free Cortisol (%)
	17	Control	₸	₸	₸		16.0622	15.2713
	18	Control	3.99685	0.907719	-1.13783		15.4125	16.9225
	19	Control	0.622058	-0.908904	0.615087		13.2074	12.8343
	20	Control	-2.34291	-4.52063	0.269719		12.044	11.6974
	21	Control	7.00842	9.38816	0.377102		11.7552	12.9252
	22	Control	5.48411	7.14529	0.705824		11.9464	11.8899
	23	Control	-0.349528	0.51227	-0.232773		13.1889	13.6626
	24	Control	-0.931158	-2.47182	-0.075518		13.1524	13.0524
	25	Control	10.067	14.3693	1.57832		14.6108	14.3555
	26	Control	6.16924	2.77103	0.294587		15.3483	15.9375
	27	Control	3.65831	6.99917	0.435071		14.9387	15.3729
	28	Control	0.914108	1.78681	0.478416		15.7734	14.9174
	29	Control	1.31907	3.54061	0.205621		15.1576	15.1384
	30	Control	-1.55287	0.580733	-1.58614		12.5797	14.122
	31	Control	0.896829	4.23579	0.27507		15.0491	14.4838
	32	Control	-0.271491	1.41329	-0.210097		11.9084	12.7205
	1	AAT +/-	-10.4338	-11.9353	-1.71536		15.9579	15.9946
	2	AAT +/-	-9.18299	-5.29039	-1.89879		14.8989	15.1285
	3	AAT +/-	-18.6627	-10.8203	-4.74195		14.6189	15.5227
	4	AAT +/-	0.407893	6.6546	2.83052		17.1375	15.4349
	5	AAT +/-	3.45911	7.24672	-1.03642		13.8323	15.08
	6	AAT +/-	4.14537	6.47423	0.541588		15.6211	16.0749
	7	AAT +/-	-5.20697	-3.93199	-1.16402		15.4574	15.8484
	8	AAT +/-	1.88571	3.7993	0.390808		17.2364	17.1519
	9	AAT +/-	-14.825	-10.2721	-2.96779		16.9817	17.3788
	10	AAT +/-	2.35196	-1.60249	0.535982		17.0436	16.967
	11	AAT +/-	-4.57011	-0.875277	-0.714751		17.5181	17.4213
	12	AAT +/-	-10.9059	-18.8117	-1.85717		16.8307	16.8867
	13	AAT +/-	9.56918	6.53569	-0.145679		15.422	16.0896
	14	AAT +/-	-2.12674	-1.01081	-0.899412		16.9144	17.8961
	15	AAT +/-	3.23077	9.25735	-0.0144099		15.8926	17.2493
	16	AAT +/-	-4.65042	-3.11501	-0.679566		16.6944	16.5428

## Sheet: Figure 6
Figure 6a-c
₸ = sample lost in processing; * = could not be calculated
Abbreviations: AAT = alpha-1 anti-trypsin; CRASH = combined receptor antagonism of the hypothalamic-pituitary-adrenal axis; CBG = corticosteroid binding globulin
				Serum Total Cortisol (nM) during study (min post treatment)								Serum Free Cortisol (nM) during study (min post treatment)								Serum Free Cortisol (%) during study (min post treatment)								Serum CBG Conc (nM) during study (min post treatment)
	Participant ID	Group	Treatment	30	60	90	120	150	180	210		30	60	90	120	150	180	210		30	60	90	120	150	180	210		30	60	90	120	150	180	210
	17	Control	Placebo	129.81	113.12	105.53	90.91	79.73	65.25	59.73		20.1015	17.3247	16.5111	13.7696	12.007	9.99286	9.12516		15.4856	15.3159	15.6461	15.1469	15.0591	15.3151	15.2772		353.403	329.424	312.131	306.357	331.048	296.958	316.847
	18	Control	Placebo	166.91	134.64	101.8	94.22	93.11	65.8	56.97		26.5544	20.8424	14.6419	13.8439	13.5089	9.63649	8.06683		15.9089	15.4806	14.3824	14.6936	14.508	14.645	14.1593		405.874	387.489	370.167	398.633	374.352	400.518	411.295
	19	Control	Placebo	126.36	94.08	88.84	93.67	109.25	91.32	101.94		15.2394	10.7932	10.8935	11.469	13.5574	10.6042	12.2371		12.0604	11.4725	12.2623	12.2446	12.4092	11.6121	12.0039		321.728	310.112	427.08	328.221	295.245	308.621	341.523
	20	Control	Placebo	147.6	115.6	88.7	66.49	66.63	56.97	51.45		16.2458	12.8216	9.78611	7.22487	7.41599	6.21961	5.84305		11.0065	11.0914	11.0329	10.8661	11.1304	10.917	11.3559		397.8	396.254	366.398	382.41	358.285	365.596	458.243
	21	Control	Placebo	299.34	213.82	126.36	100.01	95.18	70.49	47.32		37.8169	24.2145	14.5288	10.9852	10.5715	8.10005	5.35899		12.6333	11.3249	11.498	10.9839	11.1065	11.491	11.3261		533.858	418.828	425.277	439.637	343.039	436.886	412.468
	22	Control	Placebo	121.67	172.43	184.85	151.74	124.43	118.22	108.56		15.6151	19.6243	20.3149	17.8306	13.8124	13.168	12.3517		12.8341	11.3808	10.9901	11.7507	11.1008	11.1386	11.3774		261.258	343.175	307.915	327.304	331.525	334.562	320.158
	23	Control	Placebo	89.8	64.97	56.83	52.01	48.56	43.18	48.14		11.2047	8.17458	7.05576	6.67725	6.1382	5.26173	6.01201		12.477	12.5816	12.4147	12.8395	12.6412	12.1864	12.4878		381.43	370.562	372.612	420.157	369.54	406.711	412.268
	24	Control	Placebo	115.05	97.11	84.15	53.11	64.01	82.22	63.59		14.3484	12.9118	10.1348	6.34075	8.36071	10.1472	7.76043		12.4717	13.2955	12.0441	11.9391	13.0622	12.3422	12.2032		373.508	341.651	407.632	389.345	374.461	369.398	370.658
	25	Control	Placebo	59.04	49.52	39.45	40.28	74.9	132.7	139.33		7.78473	6.3856	5.84002	5.29225	9.85631	18.3779	20.1438		13.1853	12.8943	14.8026	13.1385	13.1584	13.8487	14.4581		335.95	260.578	245.528	293.05	280.874	251.661	261.351
	26	Control	Placebo	321.41	211.06	175.19	187.61	157.26	151.74	127.46		47.7059	30.645	24.6242	26.2687	21.784	21.4016	18.7009		14.8425	14.5197	14.0556	14.002	13.8523	14.1041	14.6717		391.351	346.258	347.197	380.47	374.455	378.792	379.966
	27	Control	Placebo	193.12	155.88	133.12	115.32	75.46	76.97	94.77		26.9372	19.4263	16.1093	14.1215	8.95101	9.3521	12.3338		13.9481	12.4624	12.1015	12.2452	11.8625	12.1497	13.0146		355.899	324.124	311.287	329.74	355.069	345.549	328.33
	28	Control	Placebo	300.72	234.51	182.09	116.01	125.53	137.95	125.53		46.075	34.7965	26.62	16.0186	18.0083	19.2184	17.2133		15.3214	14.838	14.6192	13.8076	14.3457	13.9318	13.7124		359.858	308.876	345.629	374.117	371.32	397.178	359.858
	29	Control	Placebo	104.84	95.18	64.28	74.08	94.22	73.25	64.56		15.4947	12.8906	8.78255	10.7198	13.0444	9.71375	9.13504		14.7795	13.543	13.6623	14.4711	13.845	13.2612	14.1499		343.973	406.258	327.9	396.07	408.226	423.807	328.708
	30	Control	Placebo	195.88	242.79	144.84	122.08	92.01	127.46	99.74		25.465	31.302	19.3798	14.774	11.8632	17.3396	12.1487		13	12.8928	13.3798	12.1016	12.8933	13.6037	12.181		266.133	373.401	448.826	400.17	391.028	570.92	350.638
	31	Control	Placebo	148.98	137.95	130.22	116.56	110.49	107.05	99.32		25.7279	19.851	18.3012	15.6938	14.9128	15.3341	13.9698		17.2692	14.3904	14.0539	13.4636	13.4963	14.3247	14.0652		350.734	297.072	275.591	278.53	302.851	256.814	318.829
	32	Control	Placebo	120.15	103.05	73.53	60.97	75.73	92.15	177.95		12.4344	11.0375	8.06177	6.76409	8.79733	9.90183	19.3655		10.349	10.7112	10.9646	11.0937	11.6163	10.7456	10.8825		548.893	502.484	348.696	318.011	347.85	355.519	349.968
	17	Control	CRASH	194.5	180.71	244.16	223.47	197.26	201.4	213.82		29.9248	28.0931	39.65	37.6432	32.0119	31.2837	33.6876		15.3852	15.546	16.239	16.8446	16.228	15.533	15.7554		327.344	296.742	326.882	284.574	280.379	350.976	302.4
	18	Control	CRASH	469.02	401.42	333.83	328.31	313.14	311.76	238.65		73.6052	64.6675	53.0743	50.9293	50.9877	51.0708	36.7398		15.6935	16.1095	15.8986	15.5125	16.2828	16.3815	15.395		370.007	355.99	364.756	397.949	350.909	370.007	335.658
	19	Control	CRASH	244.16	246.92	262.1	222.09	197.26	177.95	162.78		30.5912	31.8392	33.857	29.9705	26.097	23.2644	20.2555		12.5289	12.8943	12.9177	13.4945	13.2295	13.0735	12.4437		304.252	305.938	319.392	301.18	276.001	283.504	318.665
	20	Control	CRASH	463.5	426.25	376.59	336.59	288.31	253.82	219.33		57.27	50.8051	45.7335	38.6569	34.0698	28.8097	24.9909		12.356	11.919	12.144	11.4849	11.8172	11.3504	11.394		392.499	386.755	359.39	413.006	384.912	410.172	397.284
	21	Control	CRASH	92.42	75.87	73.8	59.32	58.77	52.01	39.04		11.2045	8.5619	8.89433	6.89765	7.0253	6.02595	4.29072		12.1229	11.2849	12.0517	11.6285	11.9549	11.5871	10.9909		436.69	408.216	463.492	418.451	366.632	422.42	467.972
	22	Control	CRASH	132.7	155.88	122.77	116.56	84.56	73.94	66.9		15.8124	17.7179	15.7784	13.9662	9.66803	8.62479	8.05809		11.9155	11.3664	12.8517	11.9815	11.4332	11.6647	12.0443		391.816	338.081	355.599	371.309	372.957	332.434	442.897
	23	Control	CRASH	241.41	260.72	220.71	186.23	153.12	137.95	128.84		33.5037	32.9302	28.0538	23.9334	19.2554	18.7445	16.9005		13.8786	12.6306	12.7105	12.8517	12.5754	13.5882	13.1172		459.778	384.056	386.696	359.944	412.827	408.926	378.819
	24	Control	CRASH	137.95	124.43	109.12	90.91	73.66	85.39	28.69		17.7287	16.45	14.0064	11.271	9.3197	10.9573	3.64003		12.8519	13.2205	12.8363	12.3984	12.6518	12.8322	12.6862		414.007	351.058	391.654	337.681	418.714	396.305	371.29
	25	Control	CRASH	117.81	101.67	88.7	91.32	73.53	63.87	66.21		16.3381	13.6981	11.4953	11.8678	11.0729	8.37573	8.41389		13.8686	13.4735	12.9599	12.9957	15.06	13.1139	12.7071		379.023	347.527	303.151	341.317	367.477	362.935	362.935
	26	Control	CRASH	608.34	667.66	682.83	691.11	609.72	575.24	652.49		104.57	119.876	122.894	122.878	106.803	97.9466	107.378		17.1894	17.9546	17.9977	17.7797	17.5166	17.0272	16.4568		361.678	364.596	364.272	361.356	353.348	357.175	339.89
	27	Control	CRASH	215.2	175.19	147.6	102.49	92.01	94.22	87.87		29.5041	23.6599	20.4991	12.7584	12.4361	12.8625	12.2763		13.7103	13.5051	13.8881	12.4479	13.516	13.652	13.9706		394.11	331.155	335.585	342.957	355.401	344.899	363.941
	28	Control	CRASH	271.75	193.12	198.64	202.78	166.91	135.6	139.33		40.249	30.3583	29.9727	30.221	24.8217	20.1398	21.4855		14.8108	15.7195	15.0888	14.9033	14.8709	14.8523	15.4211		324.338	341.281	417.885	437.969	438.509	346.067	431.531
	29	Control	CRASH	187.61	164.16	137.95	106.63	85.11	56.97	70.49		27.2813	23.3609	18.4889	13.894	10.7485	7.50976	9.68616		14.5418	14.2309	13.403	13.0298	12.6285	13.1815	13.7411		314.81	259.914	355.072	362.061	356.807	279.528	366.939
	30	Control	CRASH	226.23	260.72	364.18	376.59	404.18	377.97	329.69		33.1384	38.6233	51.8511	52.556	55.5281	50.8702	51.8618		14.648	14.8142	14.2378	13.9556	13.7384	13.4587	15.7304		241.469	301.673	325.759	422.416	357.149	381.521	297.979
	31	Control	CRASH	377.97	368.32	371.08	337.97	364.18	339.35	278.65		53.7215	57.8768	58.1475	46.0346	55.0645	60.8513	38.7636		14.2131	15.7139	15.67	13.621	15.1202	17.9318	13.9111		308.714	320.228	322.1	352.746	311.448	350.232	393.412
	32	Control	CRASH	460.74	470.4	504.88	366.94	415.22	398.66	398.66		56.9877	60.802	59.3806	46.5764	51.2698	48.0503	52.235		12.3687	12.9257	11.7613	12.6933	12.3477	12.0528	13.1025		429.808	336.17	373.48	388.912	467.292	417.421	478.762
	1	AAT +/-	Placebo	157.26	204.16	119.88	123.74	136.43	86.77	90.91		25.6782	32.1522	20.0419	19.0373	20.5606	14.6246	13.1428		16.3286	15.7485	16.719	15.3852	15.0705	16.8548	14.4575		580.084	496.111	448.288	572.635	437.352	448.882	529.838
	2	AAT +/-	Placebo	123.46	106.36	105.8	146.22	144.84	123.46	101.11		17.826	14.6618	14.6538	19.906	20.735	17.5374	14.2711		14.4385	13.7855	13.8498	13.6135	14.3154	14.2047	14.1138		388.612	354.797	321.227	356.492	333.17	342.553	352.956
	3	AAT +/-	Placebo	168.29	177.95	112.29	119.46	136.98	224.85	153.12		22.5091	22.8982	15.3414	16.8331	19.6388	32.0994	21.2083		13.3749	12.8677	13.6625	14.0908	14.337	14.2758	13.8507		372.16	354.629	325.958	285.7	347.897	354.166	356.331
	4	AAT +/-	Placebo	129.12	121.94	157.26	154.5	164.16	175.19	302.1		18.3086	15.675	45.5747	32.5345	23.5204	17.2175	27.998		14.3639	13.707	14.3022	14.8333	13.5321	14.3628	15.376		263.398	286.48	281.126	241.46	286.757	256.157	297.181
	5	AAT +/-	Placebo	157.26	86.77	103.05	75.73	70.9	84.01	87.18		23.4449	14.1155	16.5678	11.2465	9.85283	12.4248	11.9682		14.9085	16.2681	16.0781	14.8503	13.8959	14.7898	13.7278		372.575	274.653	306.781	330.223	361.068	394.006	357.523
	6	AAT +/-	Placebo	77.8	88.7	63.04	47.04	43.73	45.25	69.25		11.0107	12.9237	9.43549	6.88313	6.53355	6.61514	9.62585		14.1523	14.5702	14.9671	14.6326	14.941	14.6203	13.9003		389.439	356.197	306.14	270.213	248.794	295.448	306.455
	7	AAT +/-	Placebo	188.99	166.91	124.15	110.08	89.39	86.35	72.42		29.0748	26.3013	18.4504	15.9998	13.8445	14.8184	10.5098		15.3846	15.7573	14.8612	14.5346	15.4879	17.16	14.512		272.093	336.649	339.928	335.78	347.028	344.015	300.252
	8	AAT +/-	Placebo	168.29	136.7	112.15	117.67	87.87	82.77	91.04		28.4881	21.0645	20.1465	19.191	14.6312	₸	14.5015		16.9275	15.4088	17.9638	16.3094	16.6506	*	15.9279		321.478	331.23	293.927	309.763	343.117	307.156	295.338
	9	AAT +/-	Placebo	110.36	92.7	83.46	71.73	57.66	77.8	78.49		16.626	14.266	12.4141	11.4809	8.77491	11.3444	12.2551		15.0656	15.3895	14.8748	16.0052	15.218	14.5811	15.6133		396.218	393.762	355.775	380.519	384.804	423.501	378.16
	10	AAT +/-	Placebo	183.47	150.36	128.57	90.22	106.91	106.63	108.98		30.6401	24.7579	21.3966	15.0451	16.9314	17.1371	16.5864		16.7005	16.4656	16.6425	16.6767	15.8373	16.0712	15.22		396.891	341.582	388.91	357.174	434.764	406.727	425.167
	11	AAT +/-	Placebo	153.12	175.19	240.03	184.85	168.29	109.94	175.19		24.0871	25.7026	38.1518	29.3417	26.3043	17.2414	27.5604		15.7308	14.6711	15.8948	15.8734	15.6299	15.6821	15.7316		438.234	478.632	416.882	478.632	466.643	477.095	459.205
	12	AAT +/-	Placebo	139.33	94.77	74.63	51.59	46.9	63.46	87.6		21.2114	14.7167	11.5114	7.91107	7.0228	9.60845	14.0037		15.2243	15.529	15.4248	15.3339	14.9734	15.1421	15.9867		395.952	401.265	438.856	376.208	378.027	426.054	419.019
	13	AAT +/-	Placebo	171.05	144.84	123.05	139.33	130.08	107.87	133.67		24.4912	21.0276	18.5243	21.4337	18.8707	15.9108	19.3799		14.3178	14.5174	15.0545	15.3839	14.5066	14.7494	14.4983		460.19	372.322	516.259	551.391	438.798	504.176	449.231
	14	AAT +/-	Placebo	201.4	184.85	166.91	177.95	120.57	109.67	88.42		30.3471	28.4958	25.1082	27.4079	18.3529	15.6617	13.5306		15.0679	15.4158	15.0425	15.4019	15.2224	14.2811	15.3021		312.381	324.139	286.526	311.607	314.709	274.954	352.746
	15	AAT +/-	Placebo	263.48	201.4	169.67	118.5	101.25	91.87	105.25		44.7338	33.8774	27.3331	18.3469	15.9946	14.765	16.9169		16.9782	16.8208	16.1092	15.4832	15.7967	16.0713	16.0726		452.439	409.076	368.148	420.239	393.636	438.388	383.609
	16	AAT +/-	Placebo	150.36	133.67	109.12	85.8	79.04	68.28	64.01		22.6629	21.5972	16.6676	11.2755	12.2128	10.0496	9.76491		15.0723	16.1571	15.2752	13.1412	15.4508	14.7175	15.256		390.972	365.937	314.998	311.555	349.565	366.662	391.482
	1	AAT +/-	CRASH	358.66	372.45	362.8	419.36	384.87	383.49	310.38		62.0222	61.5288	61.4997	65.1536	62.4664	65.1501	51.2497		17.2927	16.5198	16.9515	15.5366	16.2305	16.9887	16.512		558.088	539.059	576.611	476.57	501.253	514.499	542.752
	2	AAT +/-	CRASH	123.6	175.19	136.02	130.36	94.91	83.04	71.73		17.7927	25.3425	19.6456	19.0985	13.7525	12.1169	10.2818		14.3954	14.4656	14.4437	14.6507	14.4905	14.591	14.3337		431.381	360.688	416.594	349.606	361.001	337.39	374.061
	3	AAT +/-	CRASH	332.45	288.31	234.51	224.85	255.2	249.68	321.41		48.965	45.0345	38.0029	31.5855	36.3194	35.0592	48.514		14.7285	15.6203	16.2053	14.0472	14.2317	14.0415	15.0939		401.849	381.645	335.076	410.651	389.334	370.708	398.554
	4	AAT +/-	CRASH	127.46	114.36	318.66	219.33	173.81	119.88	182.09		20.3839	18.6076	24.7182	23.4676	25.032	25.9469	41.6802		15.7871	15.2591	15.7182	15.1894	15.2489	14.8106	13.7967		243.378	282.08	298.904	328.093	258.552	291.083	261.22
	5	AAT +/-	CRASH	132.98	133.95	134.91	112.84	92.84	84.7	69.8		20.9883	21.1614	20.4375	17.2727	14.0375	12.0361	10.82		15.783	15.7985	15.1488	15.3072	15.1204	14.2105	15.5012		325.474	344.695	418.008	471.113	429.474	502.41	424.946
	6	AAT +/-	CRASH	118.5	96.15	86.91	75.46	78.63	58.9	52.14		17.4153	13.8332	13.1087	11.3757	11.535	8.53409	7.69986		14.697	14.3873	15.0838	15.0758	14.6701	14.4884	14.7666		400.525	328.085	328.589	304.412	360.95	356.56	322.095
	7	AAT +/-	CRASH	175.19	158.64	172.43	219.33	248.3	246.92	215.2		27.0395	25.9062	27.1562	34.9869	38.4172	46.8791	34.6732		15.4342	16.3303	15.7488	15.9514	15.4719	18.9853	16.1124		331.251	288.164	321.744	303.492	353.132	343.017	328.69
	8	AAT +/-	CRASH	524.2	445.57	401.42	482.81	431.77	564.2	507.64		94.5066	77.7508	72.3573	85.5702	77.5183	102.065	92.5685		18.0289	17.4499	18.0252	17.7233	17.9535	18.0902	18.235		329.414	300.082	333.839	379.092	346.08	321.478	327.865
	9	AAT +/-	CRASH	111.05	106.91	90.63	77.66	64.42	91.46	102.63		18.3867	16.9462	13.9764	11.9013	10.341	13.8421	16.5947		16.5576	15.8511	15.4213	15.3241	16.0522	15.1349	16.1691		365.435	368.634	382.656	359.789	341.207	376.751	371.166
	10	AAT +/-	CRASH	216.58	183.47	133.67	112.7	103.05	79.87	90.08		35.5178	29.0944	20.7209	17.683	17.2677	12.7097	13.4892		16.3997	15.858	15.5015	15.6901	16.7573	15.9129	14.9749		473.531	503.543	432.044	446.437	476.513	486.595	449.403
	11	AAT +/-	CRASH	132.15	123.19	128.43	116.43	118.08	100.15	160.02		20.2405	19.4498	19.6664	18.3782	19.5072	16.0783	26.3102		15.316	15.789	15.3132	15.7852	16.52	16.0544	16.4421		501.251	443.582	471.67	371.652	448.675	436.051	435.585
	12	AAT +/-	CRASH	67.87	74.35	135.6	103.18	91.04	69.94	60.01		10.2467	11.6172	21.6099	16.7073	13.4389	10.8631	9.495		15.0977	15.6244	15.9363	16.1918	14.7608	15.5323	15.8233		401.414	417.009	416.7	450.214	404.246	404.695	408.306
	13	AAT +/-	CRASH	393.15	311.76	289.69	314.52	343.49	333.83	419.36		60.3439	47.9851	45.5152	49.2179	52.2704	46.9689	64.233		15.3489	15.3917	15.7119	15.6487	15.2176	14.0697	15.317		440.052	532.273	614.313	565.653	581.853	599.313	506.643
	14	AAT +/-	CRASH	317.28	277.27	281.41	266.24	228.99	251.06	204.16		54.1854	46.6784	43.9908	40.4271	36.7053	38.9903	32.2742		17.0783	16.8349	15.6323	15.1847	16.0292	15.5301	15.8082		355.841	405.045	377.187	388.209	365.247	399.166	325.463
	15	AAT +/-	CRASH	273.13	237.27	211.06	226.23	215.2	240.03	325.55		44.1152	37.6416	34.5791	34.9606	35.2681	38.9456	51.9802		16.1515	15.8646	16.3837	15.4534	16.3888	16.2256	15.9667		508.87	399.583	421.131	406.758	377.582	377.31	409.658
	16	AAT +/-	CRASH	212.44	212.44	194.5	195.88	211.06	193.12	182.09		36.2504	35.4079	33.2679	31.8676	34.5844	31.0094	30.1658		17.064	16.6675	17.104	16.2686	16.3862	16.0567	16.5665		397.377	397.634	350.966	329.268	309.416	328.822	337.824
Figure 6d, Supplementary 14 and 15
	Participant ID	Group	Treatment	Adipose Cortisol (ng/g)
	17	Control	Placebo	0.858
	18	Control	Placebo	0.881
	19	Control	Placebo	2.285
	20	Control	Placebo	1.93
	21	Control	Placebo	1.114
	22	Control	Placebo	2.403
	23	Control	Placebo	0.824
	24	Control	Placebo	1.363
	25	Control	Placebo	1.31
	26	Control	Placebo	1.397
	27	Control	Placebo	0.519
	28	Control	Placebo	0.46
	29	Control	Placebo	0.667
	30	Control	Placebo	1.907
	31	Control	Placebo	1.135
	32	Control	Placebo	1.671
	17	Control	CRASH	3.555
	18	Control	CRASH	2.335
	19	Control	CRASH	1.338
	20	Control	CRASH	2.921
	21	Control	CRASH	0.302
	22	Control	CRASH	2.281
	23	Control	CRASH	1.976
	24	Control	CRASH	1.023
	25	Control	CRASH	0.229
	26	Control	CRASH	6.277
	27	Control	CRASH	0.94
	28	Control	CRASH	1.377
	29	Control	CRASH	0.287
	30	Control	CRASH	4.524
	31	Control	CRASH	2.087
	32	Control	CRASH	13.516
	1	AAT +/-	Placebo	1.768
	2	AAT +/-	Placebo	1.203
	3	AAT +/-	Placebo	1.235
	4	AAT +/-	Placebo	2.219
	5	AAT +/-	Placebo	2.847
	6	AAT +/-	Placebo	0.665
	7	AAT +/-	Placebo	2.756
	8	AAT +/-	Placebo	3.205
	9	AAT +/-	Placebo	1.203
	10	AAT +/-	Placebo	2.962
	11	AAT +/-	Placebo	1.737
	12	AAT +/-	Placebo	2.279
	13	AAT +/-	Placebo	1.052
	14	AAT +/-	Placebo	1.961
	15	AAT +/-	Placebo	1.546
	16	AAT +/-	Placebo	1.315
	1	AAT +/-	CRASH	2.839
	2	AAT +/-	CRASH	1.091
	3	AAT +/-	CRASH	5.065
	4	AAT +/-	CRASH	10.871
	5	AAT +/-	CRASH	1.234
	6	AAT +/-	CRASH	0.501
	7	AAT +/-	CRASH	3.073
	8	AAT +/-	CRASH	16.34
	9	AAT +/-	CRASH	5.541
	10	AAT +/-	CRASH	1.044
	11	AAT +/-	CRASH	2.247
	12	AAT +/-	CRASH	9.007
	13	AAT +/-	CRASH	9.153
	14	AAT +/-	CRASH	5.024
	15	AAT +/-	CRASH	4.18
	16	AAT +/-	CRASH	5.571
Figure 6e
RQ (Relative quantification) of target genes, expressed as fold change in expression of target gene relative to mean of housekeeping controls PPIA and RNA18S1
				Adipose Target Gene ID (RQ)
	Participant ID	Group	Treatment	PER1	FKBP5	SGK1	HSL	PNPLA2	LPL	ADIPOQ
	17	Control	Placebo	0.314085	0.463509	0.379328	0.895117	0.860705	0.564861	0.663709
	18	Control	Placebo	0.325051	0.472045	0.452661	0.523086	0.993854	0.661763	0.372262
	19	Control	Placebo	0.527692	0.199555	0.571613	0.895344	0.900236	0.951842	0.519141
	20	Control	Placebo	0.168347	0.450832	1.05131	0.493374	0.573363	0.544522	0.321272
	21	Control	Placebo	0.65332	0.413995	0.917364	0.656497	0.788745	0.789703	0.333149
	22	Control	Placebo	0.869086	0.526564	0.610217	0.569455	0.643491	0.492277	0.347617
	23	Control	Placebo	0.285093	0.287083	0.415138	0.544925	0.659942	0.439838	0.402899
	24	Control	Placebo	0.150145	0.153507	0.274424	0.551861	0.330424	0.434341	0.234037
	25	Control	Placebo	0.609625	0.641208	0.553394	0.902061	0.477887	1.06374	0.353683
	26	Control	Placebo	0.764093	0.585835	0.229074	0.253367	0.469476	0.649123	0.356502
	27	Control	Placebo	0.735056	0.203036	0.520095	0.426773	0.461712	0.704523	0.363093
	28	Control	Placebo	1.24749	0.503793	0.765392	0.584834	0.775297	0.492868	0.510857
	29	Control	Placebo	0.491153	0.304712	0.962497	0.525789	0.516185	0.488224	0.383869
	30	Control	Placebo	0.606826	0.381249	0.48694	0.903787	0.559592	0.492695	0.547692
	31	Control	Placebo	0.753903	0.451605	0.099684	0.914126	0.615164	0.577942	0.447203
	32	Control	Placebo	0.5162	0.216527	0.371117	0.684186	0.440903	0.399269	0.220599
	1	AAT +/-	Placebo	1.02677	0.666044	1.045	0.494869	0.632142	0.705406	0.542651
	2	AAT +/-	Placebo	0.994415	1.44728	3.00229	2.09368	1.66584	1.96479	0.502883
	3	AAT +/-	Placebo	1.13511	1.42098	1.36785	1.77852	1.84846	1.92955	0.675408
	4	AAT +/-	Placebo	1.97756	0.548612	0.752584	1.06538	0.974683	0.917192	0.493093
	5	AAT +/-	Placebo	1.05239	0.437096	1.25052	0.383618	0.69	0.749354	0.386565
	6	AAT +/-	Placebo	1.08906	0.477394	0.648884	0.734576	0.89201	0.904645	0.529783
	7	AAT +/-	Placebo	0.563751	0.357011	0.526823	0.495999	0.721094	0.521799	0.323921
	8	AAT +/-	Placebo	0.597535	0.676468	2.0503	0.848202	0.663037	1.68261	0.654476
	9	AAT +/-	Placebo	0.471234	0.575651	0.599916	0.970823	1.15543	0.938502	0.726523
	10	AAT +/-	Placebo	0.632344	0.376568	0.954739	0.580908	0.626252	0.561341	0.349309
	11	AAT +/-	Placebo	0.63072	0.61933	0.466855	1.19481	0.643179	0.924406	0.667856
	12	AAT +/-	Placebo	0.456287	0.366731	0.624028	0.828876	0.482142	0.843009	0.311621
	13	AAT +/-	Placebo	0.788367	0.229198	0.202506	0.271763	0.296837	0.352303	0.320683
	14	AAT +/-	Placebo	0.64045	0.327304	3.08945	0.470062	0.368731	0.860723	0.247345
	15	AAT +/-	Placebo	0.654311	0.337543	1.21825	0.209845	0.193183	0.646742	0.194104
	16	AAT +/-	Placebo	0.380776	0.576602	0.725672	0.683895	0.900547	0.45766	0.466955

## Sheet: Table 1
Table 1, Supplementary Figures 7-9
₸ = sample lost in processing; * = could not be calculated
Abbreviations: AAT = alpha-1 anti-trypsin; BMI = body mass index; HOMA-IR = Homeostatic Model Assessment of Insulin Resistance ; NE - neutrophil elastase
			Fasting Serum Profile									Group data
	Participant ID	Group	Glucose (mmol/L)	Glucose (mg/dl)	Insulin (pmmol/L)	Insulin (mU/L)	HOMA-IR	AAT (mg/dL)	NE (activity; AU)	Neurophil Count (x10^9/L)		Group	Age; mean (range)	BMI; mean (range) (kg/m2)
	17	Control	4.7	84.6	30	4.32	0.9024	602.003	0.12248	4.14		Control	56 (31-70)	26.3 (20.5-33.3)
	18	Control	4.9	88.2	45	6.48	1.4112	597.316	0.256214	3.22		AAT +/-	59 (40-71)	30.4 (20.3-34.0)
	19	Control	4.5	81	36	5.184	1.0368	565.313	0.318849	3.89
	20	Control	4.6	82.8	68	9.792	2.00192	643.942	0.150215	3.47
	21	Control	4.7	84.6	45	6.48	1.3536	559.788	0.36111	2
	22	Control	5.3	95.4	31	4.464	1.05152	538.319	0.299437	4.45
	23	Control	5.1	91.8	50	7.2	1.632	494.793	0.183549	4.26
	24	Control	5.2	93.6	55	7.92	1.8304	451.863	0.256214	3.78
	25	Control	4.9	88.2	28	4.032	0.87808	806.615	0.318849	4.42
	26	Control	4.2	75.6	₸	*	*	675.062	0.316914	4.2
	27	Control	5.5	99	90	12.96	3.168	523.938	0.275955	2.29
	28	Control	4.8	86.4	59	8.496	1.81248	521.766	0.268078	6.4
	29	Control	4.9	88.2	56	8.064	1.75616	571.707	0.150215	3.54
	30	Control	6.4	115.2	91	13.104	3.72736	545.873	0.31304	1.99
	31	Control	4.6	82.8	50	7.2	1.472	549.313	0.283807	3.85
	32	Control	6	108	70	10.08	2.688	393.542	0.340051	2.05
	1	AAT +/-	4.4	79.2	₸	*	*	343.013	0.357291	2.34
	2	AAT +/-	4.5	81	54	7.776	1.5552	526.121	0.423522	5.95
	3	AAT +/-	6.3	113.4	77	11.088	3.10464	551.621	0.490509	3.48
	4	AAT +/-	5	90	₸	*	*	424.029	0.380137	4.83
	5	AAT +/-	5.5	99	95	13.68	3.344	437.406	0.488662	3.12
	6	AAT +/-	4.3	77.4	56	8.064	1.54112	428.341	0.453422	4.2
	7	AAT +/-	5	90	89	12.816	2.848	344.994	0.37444	3.97
	8	AAT +/-	5.2	93.6	46	6.624	1.53088	305.152	0.307218	3.59
	9	AAT +/-	5.1	91.8	64	9.216	2.08896	319.741	0.3111	3.68
	10	AAT +/-	5.7	102.6	289	41.616	10.5427	396.987	0.244287	4.37
	11	AAT +/-	4	72	28	4.032	0.7168	418.353	0.250258	3.85
	12	AAT +/-	5.2	93.6	52	7.488	1.73056	381.601	0.273988	3.11
	13	AAT +/-	5	90	44	6.336	1.408	348.463	0.453422	3.86
	14	AAT +/-	5	90	29	4.176	0.928	538.694	0.380137	3.29
	15	AAT +/-	5.1	91.8	72	10.368	2.35008	238.584	0.210115	3.03
	16	AAT +/-	4.5	81	45	6.48	1.296	277.877	0.14599	3.65

## Sheet: Figure S1
Abbreviations: NE = neutrophil elastase; CBG = corticosteroid binding globulin; BCA = binding capacity
Figure S1A
	Human CBG BCA (nM)
NE (U)	Biological Replicate 1	Biological Replicate 2	Biological Replicate 3	Biological Replicate 4
0	117.59	164.49	159.51	90.71
1	98.22	137.58	121.15	45.28
2	52.69	36.6	28.02	9.48
4	0	0	0	0
Figure S1B
	Free Cortisol (%)
NE (U)	Biological Replicate 1	Biological Replicate 2	Biological Replicate 3	Biological Replicate 4
4	80.7357	74.8599	79.9475	78.3842
2	90.0281	80.2253	80.1545	81.9625
1	64.6419	65.2602	62.3367	64.2026
0.5	50.8857	54.6781	58.9438	61.2874
0	49.2698	58.7688	56.8111	56.3192

## Sheet: Figure S2
Figure S2
Abbreviations: HFD = high-fat diet; gWAT = gonadal white adipose tissue; sWAT = subcutaneous white adipose tissue; AAT = alpha-1 anti-trypsin; NE = neutrophil elastase
			NE (pg/mL)				AAT (mg/mL)		NE:AAT
Mouse ID	Diet	Sex	Serum	gWAT	sWAT	Liver	Serum	gWAT	Serum	gWAT
1	Chow	Male	27.46	160.43	98.88	1.93	1.91505	126.472	1.43391e-05	1.2685e-06
2	Chow	Male	32.78	67.71	83.02	2.81	2.0216	125.205	1.62149e-05	5.40794e-07
3	Chow	Male	26.39	134.01	112.98	2.54	1.81956	200.277	1.45035e-05	6.69122e-07
4	Chow	Male	21.83	96.36	97.96	2.26	1.7255	140.662	1.26514e-05	6.85044e-07
5	Chow	Male	31.46	158.08	88.22	2.34	1.87164	153.646	1.68088e-05	1.02886e-06
6	HFD	Male	21.35	228.98	139.35	2.76	1.3383	152.682	1.5953e-05	1.49972e-06
7	HFD	Male	32.48	269.98	92.34	1.76	1.77446	79.8281	1.83042e-05	3.38202e-06
8	HFD	Male	14.85	229.92	81.38	1.91	1.80222	145.933	8.23982e-06	1.57551e-06
9	HFD	Male	28.09	175.95	130.83	2.87	1.9255	134.959	1.45884e-05	1.30373e-06
10	HFD	Male	48.62	166.63	108.45	2.02	2.00927	108.207	2.41979e-05	1.53992e-06
11	Chow	Female	10.7	57.4		2.005
12	Chow	Female	14.1	148.5		0.873
13	Chow	Female	11.1	83.4		0.802
14	Chow	Female	9.3	60.4		0.791
15	Chow	Female	11.8	75.7		0.872
16	Chow	Female	14.1	100.6		0.94
17	HFD	Female	13.1	127.6		1.059
18	HFD	Female	11.3	51.4		1.067
19	HFD	Female	12	63.5		1.37
20	HFD	Female	13.3	78.8		1.402
21	HFD	Female	12.9	55.7		0.673
22	HFD	Female	13.9	38		0.809

## Sheet: Figure S5
Supplementary Figure 5
ROI = region on interest (3 independent regions per sample); * = insufficient sample to quantify
					Ly6G positive area			Mean
	Mouse ID	Sex	Elane GT	Sex	ROI-1	ROI-2	ROI-3
	2	1185	+/+	M	0.22	0.55	0.31	0.36
	3	1198	+/+	M	0.24	0.45	0.26	0.316667
	4	1199	+/+	M	0.24	0.23	0.2	0.223333
	5	1205	+/+	M	0.6	0.26	0.28	0.38
	9	1210	+/+	M	0.56	0.62	0.85	0.676667
	10	1233	+/+	M	0.26	0.4	0.24	0.3
	11	1234	+/+	M	0.08	0.07	0.12	0.09
	1	1184	-/-	M	0.15	0.08	0.09	0.106667
	6	1207	-/-	M	0.06	0.05	0.44	0.183333
	7	1208	-/-	M	0.17	0.13	0.18	0.16
	8	1209	-/-	M	0.14	0.07	0.14	0.116667
	12	1235	-/-	M	0.39	0.12	0.11	0.206667
	13	1243	-/-	M	0.13	0.08	0.09	0.1
	14	1245	-/-	M	*	*	*	*
